# Supplementary material for: Key Parameters Impacting the Crystal Formation in Antisolvent Membrane-Assisted Crystallization
Source: Membranes (Basel). 2023 Jan 21;13(2):140. doi: 10.3390/membranes13020140 (PMC9964214; doi:10.3390/membranes13020140)
Supplement: Supplementary file 1 [file membranes-13-00140-s001.zip]

Archive with 1 entries (1 files):
- membranes-2132965-supplementary.pdf
